# Supplementary material for: Development of an On-DNA Platform Molecule Bearing a Diazidestructure and Its Application to DEL Synthesis
Source: Int J Mol Sci. 2025 Sep 28;26(19):9501. doi: 10.3390/ijms26199501 (PMC12524918; doi:10.3390/ijms26199501)
Supplement: Supplementary file 1 [file ijms-26-09501-s001.zip]

Archive with 1 entries (1 files):
- ijms-3886408-supplementary.pdf
